# Supplementary material for: Burnout among Telecommunication Sales Managers
Source: Int J Environ Res Public Health. 2022 Sep 7;19(18):11249. doi: 10.3390/ijerph191811249 (PMC9517578; doi:10.3390/ijerph191811249)
Supplement: Supplementary file 1 [file ijerph-19-11249-s001.zip]

Archive with 1 entries (1 files):
- ijerph-1863409-supplementary.pdf
